# Supplementary material for: Theoretical Analysis and Expression Profiling of 17β-Hydroxysteroid Dehydrogenase Genes in Gonadal Development and Steroidogenesis of Leopard Coral Grouper (Plectropomus leopardus)
Source: Int J Mol Sci. 2024 Feb 11;25(4):2180. doi: 10.3390/ijms25042180 (PMC10889806; doi:10.3390/ijms25042180)
Supplement: Supplementary file 1 [file ijms-25-02180-s001.zip]

Archive with 1 entries (1 files):
- ijms-2812913-supplementary.pdf
